# Supplementary material for: Recombinant production platform for Group A Streptococcus glycoconjugate vaccines
Source: NPJ Vaccines. 2025 Jan 22;10:16. doi: 10.1038/s41541-025-01068-2 (PMC11754613; doi:10.1038/s41541-025-01068-2)
Supplement: Supplementary file 4 — Suppl.Table1 [file 41541_2025_1068_MOESM4_ESM.xlsx]

## Sheet: STable_1
Table S1. Proteome database used for Byonic search
>IdeS AQGGDQNATGGIRYSGVTPYHVTSVWTKGVTPPANFTQGEDVFHAPYVANQGWYDITKTFNGKDDLLSGAATAGNMLHWWFDQNKDQIKRYLEEHPEKQKINFNGEQMFDVKEAIDTKNHQLDSKLFEYFKEKAFPYLSTKHLGVFPDHVIDMFINGYRLSLTNHGPTPVKEGSKDPRGGIFDAVFTRGDQSKLLTSRHDFKEKNLKEISDLIKKELTEGKALGLSHTYANVRINHVINLWGADFDSNGNLKAIYVTDSDSNASIGMKKYFVGVNSAGKVAISAKEIKEDNIGAQVLGLFTLSTGQDSWNQTNGGDQNATGGHHHHHHHHHH >NanA AQGGDQNATGGEQPLANETQLSGESSTLTDTEKSQPSSETELSGNKQEQERKDK…
