# Supplementary material for: Recombinant production platform for Group A Streptococcus glycoconjugate vaccines
Source: NPJ Vaccines. 2025 Jan 22;10:16. doi: 10.1038/s41541-025-01068-2 (PMC11754613; doi:10.1038/s41541-025-01068-2)
Supplement: Supplementary file 6 — Suppl.Table3 [file 41541_2025_1068_MOESM6_ESM.xlsx]

## Sheet: STable_3
Table S3. List of identified glycopeptides for NanA and Ides protein and their relative abundance
List name	Sequence_x000D_ (unformatted)	Enzyme	Cleavage	Mods_x000D_ (variable)	PEP_x000D_ 2D	PEP_x000D_ 1D	|Log Prob|	Score	Delta_x000D_ Score	Delta Mod._x000D_ Score	z	Obs._x000D_ m/z	Calc._x000D_ m/z	ppm_x000D_ err.	Off-_x000D_ By-X	Obs._x000D_ MH	Calc._x000D_ MH	Z-Score	Protein_x000D_ Name	Scan_x000D_ Time	Scan #	Mods_x000D_ (fixed)	Comment	Fragment_x000D_ Type	Scan info	Absolute Quantitation	Absolute Quantitation (combined - Charge statesvalues)	Normalised Quantitation	Mods_x000D_ (variable)	Glycan		Additional Info
1	-.AQGGDQN{+5533.15888}ATGGEQPLANETQLSGESSTLTDTEK.S	Trypsin	Specific	N7(Wildcard / 5533.1589)	4.6e-05	6e-05	4.34	374.2	155.8	10	5	1774.34	1774.34	0		8867.67	8867.67	13.1	>NanA	22.7314	controllerType=0 controllerNumber=1 scan=5988		e1_220910_kal_nana_try_faims_60_r1_35.ScanId;v=1;d1=5988.5988.5	hcd	FTMS + p NSI cv=-35.00 d Full ms2 1775.3513@hcd35.00 [120.0000-2000.0000]	57397000	57397000	22.3157	N7(Wildcard / 5533.1589)	HexNAc-Hex-(dHex)36	0.570426	56 Adduct
2	-.AQGGDQN{+5388.14179}ATGGEQPLANETQLSGESSTLTDTEK.S	Trypsin	Specific	N7(Wildcard / 5388.1418)	4.3e-05	5.7e-05	4.36	278.7	138.3	10	5	1745.34	1745.34	0		8722.66	8722.66	12.5	>NanA	22.3612	controllerType=0 controllerNumber=1 scan=5886		e1_220910_kal_nana_try_faims_60_r1_35.ScanId;v=1;d1=5886.5886.5	hcd	FTMS + p NSI cv=-35.00 d Full ms2 1746.1383@hcd35.00 [120.0000-2000.0000]	131740000	131740000	51.2198	N7(Wildcard / 5388.1418)	HexNAc-Hex-(dHex)35	1.30927
3	-.AQGGDQN{+5242.06208}ATGGEQPLANETQLSGESSTLTDTEK.S	Trypsin	Specific	N7(Wildcard / 5242.0621)	4.5e-05	5.9e-05	4.35	407.7	142.4	10.4	5	1716.12	1716.12	0		8576.58	8576.58	11.8	>NanA	22.7714	controllerType=0 controllerNumber=1 scan=5998		e1_220910_kal_nana_try_faims_60_r1_35.ScanId;v=1;d1=5998.5998.5	hcd	FTMS + p NSI cv=-35.00 d Full ms2 1716.9180@hcd35.00 [120.0000-2000.0000]	26881000	26881000	10.4512	N7(Wildcard / 5242.0621)	HexNAc-Hex-(dHex)34	0.26715
4	-.AQGGDQN{+4949.95393}ATGGEQPLANETQLSGESSTLTDTEK.S	Trypsin	Specific	N7(Wildcard / 4949.9539)	7.2e-06	9.5e-06	5.14	530.2	225.5	12.8	5	1657.7	1657.7	0		8284.47	8284.47	13.4	>NanA	22.9124	controllerType=0 controllerNumber=1 scan=6039		e1_220910_kal_nana_try_faims_60_r1_35.ScanId;v=1;d1=6039.6039.5	hcd	FTMS + p NSI cv=-35.00 d Full ms2 1658.7001@hcd35.00 [120.0000-2000.0000]	100980000	100980000	39.2605	N7(Wildcard / 4949.9539)	HexNAc-Hex-(dHex)32	1.00357
5	-.AQGGDQN{+4803.88011}ATGGEQPLANETQLSGESSTLTDTEK.S	Trypsin	Specific	N7(Wildcard / 4803.8801)	3.8e-07	5e-07	6.43	583.4	274.9	11.2	5	1628.48	1628.48	0		8138.4	8138.4	14.4	>NanA	22.9137	controllerType=0 controllerNumber=1 scan=6040		e1_220910_kal_nana_try_faims_60_r1_35.ScanId;v=1;d1=6040.6040.5	hcd	FTMS + p NSI cv=-35.00 d Full ms2 1629.4911@hcd35.00 [120.0000-2000.0000]	158650000	158650000	61.6823	N7(Wildcard / 4803.8801)	HexNAc-Hex-(dHex)31	1.5767
6	-.AQGGDQN{+4657.81932}ATGGEQPLANETQLSGESSTLTDTEK.S	Trypsin	Specific	N7(Wildcard / 4657.8193)	2.2e-05	2.9e-05	4.66	443.3	168.7	10	5	1599.27	1599.27	0		7992.33	7992.33	13	>NanA	22.9902	controllerType=0 controllerNumber=1 scan=6059		e1_220910_kal_nana_try_faims_60_r1_35.ScanId;v=1;d1=6059.6059.5	hcd	FTMS + p NSI cv=-35.00 d Full ms2 1599.8807@hcd35.00 [120.0000-2000.0000]	8535200	8535200	3.31844	N7(Wildcard / 4657.8193)	HexNAc-Hex-(dHex)30	0.084825
7	-.AQGGDQN{+4511.78233}ATGGEQPLANETQLSGESSTLTDTEK.S	Trypsin	Specific	N7(Wildcard / 4511.7823)	4.2e-07	5.6e-07	6.38	591.4	311.5	10.5	5	1570.07	1570.07	0		7846.3	7846.3	13.4	>NanA	23.0185	controllerType=0 controllerNumber=1 scan=6066		e1_220910_kal_nana_try_faims_60_r1_35.ScanId;v=1;d1=6066.6066.5	hcd	FTMS + p NSI cv=-35.00 d Full ms2 1570.8661@hcd35.00 [120.0000-2000.0000]	67169000	67169000	26.115	N7(Wildcard / 4511.7823)	HexNAc-Hex-(dHex)29	0.667543
8	-.AQGGDQN{+4218.66588}ATGGEQPLANETQLSGESSTLTDTEK.S	Trypsin	Specific	N7(Wildcard / 4218.6659)	3.4e-05	4.4e-05	4.47	285	198.6	10	5	1511.44	1511.44	0		7553.18	7553.18	13.9	>NanA	23.1046	controllerType=0 controllerNumber=1 scan=6091		e1_220910_kal_nana_try_faims_60_r1_35.ScanId;v=1;d1=6091.6091.5	hcd	FTMS + p NSI cv=-35.00 d Full ms2 1512.4448@hcd35.00 [120.0000-2000.0000]	41251000	41251000	16.0382	N7(Wildcard / 4218.6659)	HexNAc-Hex-(dHex)27	0.409963
9	-.AQGGDQN{+3723.44371}ATGGEQPLANETQLSGESSTLTDTEK.S	Trypsin	Specific	N7(Wildcard / 3723.4437)	3.1e-05	4.1e-05	4.5	369.8	197.5	10	5	1412.4	1412.4	0		7057.96	7057.96	13.6	>NanA	22.5854	controllerType=0 controllerNumber=1 scan=5946		e1_220910_kal_nana_try_faims_60_r1_35.ScanId;v=1;d1=5946.5946.5	hcd	FTMS + p NSI cv=-35.00 d Full ms2 1413.4064@hcd35.00 [120.0000-2000.0000]	30753000	30753000	11.9566	N7(Wildcard / 3723.4437)	HexNAc-Hex-(dHex)23	0.305631	**
10	-.AQGGDQN{+3578.41778}ATGGEQPLANETQLSGESSTLTDTEK.S	Trypsin	Specific	N7(Wildcard / 3578.4178)	4.2e-08	5.6e-08	7.38	600.7	280.6	1.1	4	1728.99	1728.99	0		6912.93	6912.93	13.5	>NanA	22.5275	controllerType=0 controllerNumber=1 scan=5931		e1_220910_kal_nana_try_faims_60_r1_35.ScanId;v=1;d1=5931.5931.4	hcd	FTMS + p NSI cv=-35.00 d Full ms2 1729.7362@hcd35.00 [120.0000-2000.0000]	7514300	7514300	2.92152	N7(Wildcard / 3578.4178)	HexNAc-Hex-(dHex)22	0.074679
11	-.AQGGDQN{+3286.28220}ATGGEQPLANETQLSGESSTLTDTEK.S	Trypsin	Specific	N7(Wildcard / 3286.2822)	3.8e-09	5e-09	8.43	664.5	271.3	0.5	4	1655.95	1655.95	0		6620.8	6620.8	13.1	>NanA	22.467	controllerType=0 controllerNumber=1 scan=5914		e1_220910_kal_nana_try_faims_60_r1_35.ScanId;v=1;d1=5914.5914.4	hcd	FTMS + p NSI cv=-35.00 d Full ms2 1656.7079@hcd35.00 [120.0000-2000.0000]	131320000	131320000	51.0566	N7(Wildcard / 3286.2822)	HexNAc-Hex-(dHex)20	1.30509
12	-.AQGGDQNATGGEQPLAN{+3140.23093}ETQLSGESSTLTDTEK.S	Trypsin	Specific	N17(Wildcard / 3140.2309)	7.4e-07	9.7e-07	6.13	585.3	222.1	0.5	4	1619.44	1619.44	0		6474.75	6474.75	12.5	>NanA	22.562	controllerType=0 controllerNumber=1 scan=5940		e1_220910_kal_nana_try_faims_60_r1_35.ScanId;v=1;d1=5940.5940.4	hcd	FTMS + p NSI cv=-35.00 d Full ms2 1620.1932@hcd35.00 [120.0000-2000.0000]	38893000	38893000	15.1214	N17(Wildcard / 3140.2309)	HexNAc-Hex-(dHex)19	0.386529
13	-.AQGGDQN{+2995.18239}ATGGEQPLANETQLSGESSTLTDTEK.S	Trypsin	Specific	N7(Wildcard / 2995.1824)	2.2e-05	2.9e-05	4.66	399.5	209.7	10	5	1266.75	1266.75	0		6329.7	6329.7	11.9	>NanA	22.5943	controllerType=0 controllerNumber=1 scan=5948		e1_220910_kal_nana_try_faims_60_r1_35.ScanId;v=1;d1=5948.5948.5	hcd	FTMS + p NSI cv=-35.00 d Full ms2 1266.9445@hcd35.00 [120.0000-2000.0000]	47021000	47756450	18.5675	N7(Wildcard / 2994.1824)	HexNAc-Hex-(dHex)18	0.474616
14	-.AQGGDQN{+2994.16843}ATGGEQPLANETQLSGESSTLTDTEK.S	Trypsin	Specific	N7(Wildcard / 2994.1684)	3.8e-08	5e-08	7.43	633.1	260.1	0.6	4	1582.93	1582.93	0		6328.68	6328.68	13.8	>NanA	22.6596	controllerType=0 controllerNumber=1 scan=5968		e1_220910_kal_nana_try_faims_60_r1_35.ScanId;v=1;d1=5968.5968.4	hcd	FTMS + p NSI cv=-35.00 d Full ms2 1583.9308@hcd35.00 [120.0000-2000.0000]	735450		0	N7(Wildcard / 2994.1684)
15	-.AQGGDQN{+2848.13278}ATGGEQPLANETQLSGESSTLTDTEK.S	Trypsin	Specific	N7(Wildcard / 2848.1328)	3.8e-09	5e-09	8.43	681	258.6	1.1	4	1546.42	1546.42	0		6182.65	6182.65	13.8	>NanA	22.7503	controllerType=0 controllerNumber=1 scan=5993		e1_220910_kal_nana_try_faims_60_r1_35.ScanId;v=1;d1=5993.5993.4	hcd	FTMS + p NSI cv=-35.00 d Full ms2 1547.1633@hcd35.00 [120.0000-2000.0000]	189110000	189110000	73.525	N7(Wildcard / 2848.1328)	HexNAc-Hex-(dHex)17	1.87942
16	-.AQGGDQN{+2702.05075}ATGGEQPLANETQLSGESSTLTDTEK.S	Trypsin	Specific	N7(Wildcard / 2702.0508)	3.8e-10	5e-10	9.43	745	273.1	2.4	4	1509.9	1509.9	0		6036.57	6036.57	14.6	>NanA	22.3523	controllerType=0 controllerNumber=1 scan=5884		e1_220910_kal_nana_try_faims_60_r1_35.ScanId;v=1;d1=5884.5884.4	hcd	FTMS + p NSI cv=-35.00 d Full ms2 1510.6517@hcd35.00 [120.0000-2000.0000]	89078000	89078000	34.6331	N7(Wildcard / 2702.0508)	HexNAc-Hex-(dHex)16	0.88528
17	-.AQGGDQNATGGEQPLAN{+2555.99460}ETQLSGESSTLTDTEK.S	Trypsin	Specific	N17(Wildcard / 2555.9946)	3.8e-10	5e-10	9.43	723.7	263.8	0.6	4	1473.38	1473.38	0		5890.51	5890.51	14.1	>NanA	22.2813	controllerType=0 controllerNumber=1 scan=5864		e1_220910_kal_nana_try_faims_60_r1_35.ScanId;v=1;d1=5864.5864.4	hcd	FTMS + p NSI cv=-35.00 d Full ms2 1473.8838@hcd35.00 [120.0000-2000.0000]	68097000	68097000	26.4758	N17(Wildcard / 2555.9946)	HexNAc-Hex-(dHex)15	0.676765
18	-.AQGGDQNATGGEQPLAN{+2409.95017}ETQLSGESSTLTDTEK.S	Trypsin	Specific	N17(Wildcard / 2409.9502)	7.4e-10	9.7e-10	9.13	714.5	233.2	0.9	4	1436.87	1436.87	0		5744.47	5744.47	12.9	>NanA	22.3277	controllerType=0 controllerNumber=1 scan=5875		e1_220910_kal_nana_try_faims_60_r1_35.ScanId;v=1;d1=5875.5875.4	hcd	FTMS + p NSI cv=-35.00 d Full ms2 1437.6211@hcd35.00 [120.0000-2000.0000]	89615000	89615000	34.8419	N17(Wildcard / 2409.9502)	HexNAc-Hex-(dHex)14	0.890617
19	-.AQGGDQN{+2263.88083}ATGGEQPLANETQLSGESSTLTDTEK.S	Trypsin	Specific	N7(Wildcard / 2263.8808)	3.8e-11	5e-11	10.43	787.8	254.4	2.1	4	1400.35	1400.35	0		5598.4	5598.4	15.4	>NanA	22.6463	controllerType=0 controllerNumber=1 scan=5965		e1_220910_kal_nana_try_faims_60_r1_35.ScanId;v=1;d1=5965.5965.4	hcd	FTMS + p NSI cv=-35.00 d Full ms2 1401.1068@hcd35.00 [120.0000-2000.0000]	134190000	134190000	52.1724	N7(Wildcard / 2263.8808)	HexNAc-Hex-(dHex)13	1.33361
20	-.AQGGDQN{+2117.82419}ATGGEQPLANETQLSGESSTLTDTEK.S	Trypsin	Specific	N7(Wildcard / 2117.8242)	3.8e-11	5e-11	10.43	762.2	245.5	3	4	1363.84	1363.84	0		5452.34	5452.34	14.4	>NanA	22.6739	controllerType=0 controllerNumber=1 scan=5972		e1_220910_kal_nana_try_faims_60_r1_35.ScanId;v=1;d1=5972.5972.4	hcd	FTMS + p NSI cv=-35.00 d Full ms2 1364.5933@hcd35.00 [120.0000-2000.0000]	105390000	105390000	40.9751	N7(Wildcard / 2117.8242)	HexNAc-Hex-(dHex)12	1.04739
21	-.AQGGDQN{+1971.76755}ATGGEQPLANETQLSGESSTLTDTEK.S	Trypsin	Specific	N7(Wildcard / 1971.7675)	3.8e-11	5e-11	10.43	781.8	266.5	0.5	4	1327.33	1327.33	0		5306.28	5306.28	15.7	>NanA	22.3976	controllerType=0 controllerNumber=1 scan=5896		e1_220910_kal_nana_try_faims_60_r1_35.ScanId;v=1;d1=5896.5896.4	hcd	FTMS + p NSI cv=-35.00 d Full ms2 1327.8263@hcd35.00 [120.0000-2000.0000]	137140000	137140000	53.3193	N7(Wildcard / 1971.7675)	HexNAc-Hex-(dHex)11	1.36293
22	-.AQGGDQN{+1825.72019}ATGGEQPLANETQLSGESSTLTDTEK.S	Trypsin	Specific	N7(Wildcard / 1825.7202)	1.1e-10	1.4e-10	9.98	766.9	172.8	1.7	4	1290.81	1290.81	0		5160.24	5160.24	13.8	>NanA	23.0473	controllerType=0 controllerNumber=1 scan=6073		e1_220910_kal_nana_try_faims_60_r1_35.ScanId;v=1;d1=6073.6073.4	hcd	FTMS + p NSI cv=-35.00 d Full ms2 1291.5626@hcd35.00 [120.0000-2000.0000]	159340000	250764000	97.4958	N7(Wildcard / 1825.7202)	HexNAc-Hex-(dHex)10	2.49216
23	-.AQGGDQN{+1825.70464}ATGGEQPLANETQLSGESSTLTDTEK.S	Trypsin	Specific	N7(Wildcard / 1825.7046)	2.2e-08	2.9e-08	7.66	665.6	95.9	3.8	3	1720.74	1720.74	0		5160.22	5160.22	14.7	>NanA	22.6967	controllerType=0 controllerNumber=1 scan=5978		e1_220910_kal_nana_try_faims_60_r1_35.ScanId;v=1;d1=5978.5978.3	hcd	FTMS + p NSI cv=-35.00 d Full ms2 1721.7484@hcd35.00 [120.0000-2000.0000]	91424000		0	N7(Wildcard / 1825.7046)
24	-.AQGGDQN{+1679.65239}ATGGEQPLANETQLSGESSTLTDTEK.S	Trypsin	Specific	N7(Wildcard / 1679.6524)	1.5e-08	2e-08	7.81	677.9	138.3	3.8	3	1672.06	1672.06	0		5014.17	5014.17	14.9	>NanA	22.4254	controllerType=0 controllerNumber=1 scan=5903		e1_220910_kal_nana_try_faims_60_r1_35.ScanId;v=1;d1=5903.5903.3	hcd	FTMS + p NSI cv=-35.00 d Full ms2 1672.7264@hcd35.00 [120.0000-2000.0000]	91918000	279848000	108.803	N7(Wildcard / 1679.6524)	HexNAc-Hex-(dHex)9	2.7812
25	-.AQGGDQNATGGEQPLAN{+1679.64792}ETQLSGESSTLTDTEK.S	Trypsin	Specific	N17(Wildcard / 1679.6479)	1.1e-07	1.4e-07	6.98	609.9	160.6	1	4	1254.3	1254.3	0		5014.16	5014.16	13.1	>NanA	23.0618	controllerType=0 controllerNumber=1 scan=6076		e1_220910_kal_nana_try_faims_60_r1_35.ScanId;v=1;d1=6076.6076.4	hcd	FTMS + p NSI cv=-35.00 d Full ms2 1255.0477@hcd35.00 [120.0000-2000.0000]	187930000		0	N17(Wildcard / 1679.6479)
26	-.AQGGDQN{+1533.62269}ATGGEQPLANETQLSGESSTLTDTEK.S	Trypsin	Specific	N7(Wildcard / 1533.6227)	7.4e-13	9.7e-13	12.13	858.7	206.2	0.6	4	1217.79	1217.79	0		4868.14	4868.14	14.4	>NanA	22.235	controllerType=0 controllerNumber=1 scan=5853		e1_220910_kal_nana_try_faims_60_r1_35.ScanId;v=1;d1=5853.5853.2	hcd	FTMS + p NSI cv=-35.00 d Full ms2 1218.2891@hcd35.00 [120.0000-2000.0000]	299050000	402660000	156.552	N7(Wildcard / 1533.6227)	HexNAc-Hex-(dHex)8	4.00174
27	-.AQGGDQN{+1533.58761}ATGGEQPLANETQLSGESSTLTDTEK.S	Trypsin	Specific	N7(Wildcard / 1533.5876)	1.5e-09	2e-09	8.81	722.7	133.4	3.9	3	1623.37	1623.37	0		4868.1	4868.1	15	>NanA	22.3739	controllerType=0 controllerNumber=1 scan=5889		e1_220910_kal_nana_try_faims_60_r1_35.ScanId;v=1;d1=5889.5889.3	hcd	FTMS + p NSI cv=-35.00 d Full ms2 1624.0432@hcd35.00 [120.0000-2000.0000]	103610000		0	N7(Wildcard / 1533.5876)
28	-.AQGGDQN{+1387.53939}ATGGEQPLANETQLSGESSTLTDTEK.S	Trypsin	Specific	N7(Wildcard / 1387.5394)	1.5e-10	2e-10	9.81	762.4	134.5	3.9	3	1574.69	1574.69	0		4722.05	4722.05	14.7	>NanA	22.7358	controllerType=0 controllerNumber=1 scan=5989		e1_220910_kal_nana_try_faims_60_r1_35.ScanId;v=1;d1=5989.5989.3	hcd	FTMS + p NSI cv=-35.00 d Full ms2 1575.0236@hcd35.00 [120.0000-2000.0000]	266000000	637100000	247.701	N7(Wildcard / 1387.5394)	HexNAc-Hex-(dHex)7	6.33166
29	-.AQGGDQN{+1387.53675}ATGGEQPLANETQLSGESSTLTDTEK.S	Trypsin	Specific	N7(Wildcard / 1387.5368)	3.8e-13	5e-13	12.43	874.2	265.9	1.6	4	1181.27	1181.27	0		4722.05	4722.05	16.1	>NanA	22.908	controllerType=0 controllerNumber=1 scan=6038		e1_220910_kal_nana_try_faims_60_r1_35.ScanId;v=1;d1=6038.6038.4	hcd	FTMS + p NSI cv=-35.00 d Full ms2 1182.0194@hcd35.00 [120.0000-2000.0000]	371100000		0	N7(Wildcard / 1387.5368)
30	-.AQGGDQN{+1241.47982}ATGGEQPLANETQLSGESSTLTDTEK.S	Trypsin	Specific	N7(Wildcard / 1241.4798)	2.2e-09	2.9e-09	8.66	743	107.4	1.3	3	1526	1526	0		4576	4576	13.9	>NanA	22.2025	controllerType=0 controllerNumber=1 scan=5845		e1_220910_kal_nana_try_faims_60_r1_35.ScanId;v=1;d1=5845.5845.3	hcd	FTMS + p NSI cv=-35.00 d Full ms2 1526.6737@hcd35.00 [120.0000-2000.0000]	382560000	939670000	365.339	N7(Wildcard / 1241.4798)	HexNAc-Hex-(dHex)6	9.33868
31	-.AQGGDQN{+1241.47962}ATGGEQPLANETQLSGESSTLTDTEK.S	Trypsin	Specific	N7(Wildcard / 1241.4798)	4.2e-13	5.6e-13	12.38	871.5	285.3	0.8	4	1144.75	1144.75	0		4575.99	4575.99	15.9	>NanA	22.2972	controllerType=0 controllerNumber=1 scan=5868		e1_220910_kal_nana_try_faims_60_r1_35.ScanId;v=1;d1=5868.5868.4	hcd	FTMS + p NSI cv=-35.00 d Full ms2 1145.2535@hcd35.00 [120.0000-2000.0000]	557110000		0	N7(Wildcard / 1241.4798)
32	-.AQGGDQN{+1095.42098}ATGGEQPLANETQLSGESSTLTDTEK.S	Trypsin	Specific	N7(Wildcard / 1095.421)	1.3e-10	1.7e-10	9.9	788	71.9	2.5	3	1477.32	1477.32	0		4429.94	4429.94	15.6	>NanA	22.618	controllerType=0 controllerNumber=1 scan=5956		e1_220910_kal_nana_try_faims_60_r1_35.ScanId;v=1;d1=5956.5956.3	hcd	FTMS + p NSI cv=-35.00 d Full ms2 1477.9851@hcd35.00 [120.0000-2000.0000]	594510000	1362870000	529.877	N7(Wildcard / 1095.421)	HexNAc-Hex-(dHex)5	13.5446
33	-.AQGGDQNATGGEQPLAN{+1095.41468}ETQLSGESSTLTDTEK.S	Trypsin	Specific	N17(Wildcard / 1095.4147)	7.4e-14	9.7e-14	13.13	901	231.2	1.7	4	1108.24	1108.24	0		4429.93	4429.93	16.6	>NanA	22.0712	controllerType=0 controllerNumber=1 scan=5804		e1_220910_kal_nana_try_faims_60_r1_35.ScanId;v=1;d1=5804.5804.2	hcd	FTMS + p NSI cv=-35.00 d Full ms2 1108.7429@hcd35.00 [120.0000-2000.0000]	768360000		0	N17(Wildcard / 1095.4147)
34	-.AQGGDQNATGGEQPLAN{+949.36288}ETQLSGESSTLTDTEK.S	Trypsin	Specific	N17(Wildcard / 949.3629)	1.5e-12	2e-12	11.81	866.1	160	0.3	3	1428.63	1428.63	0		4283.88	4283.88	16.3	>NanA	22.968	controllerType=0 controllerNumber=1 scan=6054		e1_220910_kal_nana_try_faims_60_r1_35.ScanId;v=1;d1=6054.6054.3	hcd	FTMS + p NSI cv=-35.00 d Full ms2 1429.2980@hcd35.00 [120.0000-2000.0000]	709540000	1748940000	679.979	N17(Wildcard / 949.3629)	HexNAc-Hex-(dHex)4	17.3814
35	-.AQGGDQNATGGEQPLAN{+949.36048}ETQLSGESSTLTDTEK.S	Trypsin	Specific	N17(Wildcard / 949.3605)	4.2e-15	5.6e-15	14.38	998.8	290.3	0	4	1071.72	1071.72	0		4283.88	4283.88	17.6	>NanA	22.2459	controllerType=0 controllerNumber=1 scan=5856		e1_220910_kal_nana_try_faims_60_r1_35.ScanId;v=1;d1=5856.5856.4	hcd	FTMS + p NSI cv=-35.00 d Full ms2 1072.2279@hcd35.00 [120.0000-2000.0000]	1039400000		0	N17(Wildcard / 949.3605)
36	-.AQGGDQNATGGEQPLAN{+803.30623}ETQLSGESSTLTDTEK.S	Trypsin	Specific	N17(Wildcard / 803.3062)	1.5e-12	2e-12	11.81	862.6	157	2.3	3	1379.95	1379.95	0		4137.82	4137.82	14.9	>NanA	22.3016	controllerType=0 controllerNumber=1 scan=5869		e1_220910_kal_nana_try_faims_60_r1_35.ScanId;v=1;d1=5869.5869.3	hcd	FTMS + p NSI cv=-35.00 d Full ms2 1380.6127@hcd35.00 [120.0000-2000.0000]	442010000	1144330000	444.91	N17(Wildcard / 803.3062)	HexNAc-Hex-(dHex)3	11.3726
37	-.AQGGDQNATGGEQPLAN{+803.30238}ETQLSGESSTLTDTEK.S	Trypsin	Specific	N17(Wildcard / 803.3024)	3.8e-15	5e-15	14.43	989.3	272.8	4.6	4	1035.21	1035.21	0		4137.82	4137.82	16.7	>NanA	22.2927	controllerType=0 controllerNumber=1 scan=5867		e1_220910_kal_nana_try_faims_60_r1_35.ScanId;v=1;d1=5867.5867.4	hcd	FTMS + p NSI cv=-35.00 d Full ms2 1035.4612@hcd35.00 [120.0000-2000.0000]	702320000		0	N17(Wildcard / 803.3024)
38	-.AQGGDQN{+657.25179}ATGGEQPLANETQLSGESSTLTDTEK.S	Trypsin	Specific	N7(Wildcard / 657.2518)	1.5e-12	2e-12	11.81	859.7	123.5	0.1	3	1331.26	1331.26	0		3991.77	3991.77	15	>NanA	22.3144	controllerType=0 controllerNumber=1 scan=5872		e1_220910_kal_nana_try_faims_60_r1_35.ScanId;v=1;d1=5872.5872.3	hcd	FTMS + p NSI cv=-35.00 d Full ms2 1331.9293@hcd35.00 [120.0000-2000.0000]	258140000	625130000	243.047	N7(Wildcard / 657.2518)	HexNAc-Hex-(dHex)2	6.2127
39	-.AQGGDQNATGGEQPLAN{+657.24866}ETQLSGESSTLTDTEK.S	Trypsin	Specific	N17(Wildcard / 657.2487)	3.8e-16	5e-16	15.43	1012.7	244.6	3.5	4	998.697	998.697	0		3991.76	3991.76	16.5	>NanA	22.3055	controllerType=0 controllerNumber=1 scan=5870		e1_220910_kal_nana_try_faims_60_r1_35.ScanId;v=1;d1=5870.5870.4	hcd	FTMS + p NSI cv=-35.00 d Full ms2 998.9449@hcd35.00 [120.0000-2000.0000]	366990000		0	N17(Wildcard / 657.2487)
40	-.AQGGDQN{+511.19552}ATGGEQPLANETQLSGESSTLTDTEK.S	Trypsin	Specific	N7(Wildcard / 511.1955)	7.4e-16	9.7e-16	15.13	1000.9	203	65.7	3	1282.58	1282.58	0		3845.71	3845.71	16.3	>NanA	22.3366	controllerType=0 controllerNumber=1 scan=5877		e1_220910_kal_nana_try_faims_60_r1_35.ScanId;v=1;d1=5877.5877.3	hcd	FTMS + p NSI cv=-35.00 d Full ms2 1283.2435@hcd35.00 [120.0000-2000.0000]	237480000	457320000	177.804	N7(Wildcard / 511.1955)	HexNAc-Hex-(dHex)1	4.54496
41	-.AQGGDQN{+511.19056}ATGGEQPLANETQLSGESSTLTDTEK.S	Trypsin	Specific	N7(Wildcard / 511.1906)	7.4e-15	9.7e-15	14.13	980.4	205.8	47.9	4	962.182	962.182	0		3845.71	3845.71	16.9	>NanA	22.452	controllerType=0 controllerNumber=1 scan=5910		e1_220910_kal_nana_try_faims_60_r1_35.ScanId;v=1;d1=5910.5910.4	hcd	FTMS + p NSI cv=-35.00 d Full ms2 962.6832@hcd35.00 [120.0000-2000.0000]	219840000		0	N7(Wildcard / 511.1906)
42	-.AQGGDQN{+365.13558}ATGGEQPLANETQLSGESSTLTDTEK.S	Trypsin	Specific	N7(Wildcard / 365.1356)	1.1e-14	1.4e-14	13.98	992.9	167.5	72.9	3	1233.89	1233.89	0		3699.65	3699.65	15.3	>NanA	22.402	controllerType=0 controllerNumber=1 scan=5897		e1_220910_kal_nana_try_faims_60_r1_35.ScanId;v=1;d1=5897.5897.3	hcd	FTMS + p NSI cv=-35.00 d Full ms2 1234.2200@hcd35.00 [120.0000-2000.0000]	294830000	294830000	114.628	N7(Wildcard / 365.1356)	HexNAc-Hex	2.9301
43	-.AQGGDQN{+203.08045}ATGGEQPLANETQLSGESSTLTDTEK.S	Trypsin	Specific	N7(Wildcard / 203.0805)	2.2e-12	2.9e-12	11.66	880.5	117.4	60.1	4	885.154	885.154	0		3537.6	3537.6	13.9	>NanA	22.4626	controllerType=0 controllerNumber=1 scan=5913		e1_220910_kal_nana_try_faims_60_r1_35.ScanId;v=1;d1=5913.5913.4	hcd	FTMS + p NSI cv=-35.00 d Full ms2 885.4053@hcd35.00 [120.0000-2000.0000]	90805000	257205000	100	N7(Wildcard / 203.0805)	HexNAc	2.55617
44	-.AQGGDQN{+203.07882}ATGGEQPLANETQLSGESSTLTDTEK.S	Trypsin	Specific	N7(Wildcard / 203.0788)	1.3e-15	1.7e-15	14.9	1011.5	49.2	49.2	3	1179.87	1179.87	0		3537.59	3537.59	13.7	>NanA	24.5133	controllerType=0 controllerNumber=1 scan=6530		e1_220910_kal_nana_try_faims_60_r1_35.ScanId;v=1;d1=6530.6530.3	hcd	FTMS + p NSI cv=-35.00 d Full ms2 1180.2047@hcd35.00 [120.0000-2000.0000]	166400000		0	N7(Wildcard / 203.0788)
List name	Sequence_x000D_ (unformatted)	Enzyme	Cleavage	Mods_x000D_ (variable)	PEP_x000D_ 2D	PEP_x000D_ 1D	|Log Prob|	Score	Delta_x000D_ Score	Delta Mod._x000D_ Score	z	Obs._x000D_ m/z	Calc._x000D_ m/z	ppm_x000D_ err.	Off-_x000D_ By-X	Obs._x000D_ MH	Calc._x000D_ MH	Z-Score	Protein_x000D_ Name	Scan_x000D_ Time	Scan #	Mods_x000D_ (fixed)	Comment	Fragment_x000D_ Type	Scan info	Absolute Quantitation	Absolute Quantitation (combined - Charge statesvalues)	Normalised Quantitation	Mods (variable)	Glycan		Additional Info
1	-.AQGGDQN{+5680.23193}ATGGIRY.S	Chymotrypsin	Specific	N7(Wildcard / 5680.2319)	0.024	0.026	1.62	180.5	180.5	180.5	4	1772.73	1772.73	0		7087.89	7087.89	10	>IdeS	17.9951	controllerType=0 controllerNumber=1 scan=4659		e1_220911_kal_ides_chymo_faims_60_35.ScanId;v=1;d1=4659.4659.5	hcd	FTMS + p NSI cv=-35.00 d Full ms2 1774.7465@hcd35.00 [120.0000-2000.0000]	124270000	124270000	3.16276	N7(Wildcard / 5680.2319)	HexNAc-Hex-(dHex)37	3.16276	56 Adduct
2	-.AQGGDQN{+5534.16553}ATGGIRY.S	Chymotrypsin	Specific	N7(Wildcard / 5534.1655)	0.026	0.028	1.59	142.8	142.8	142.8	4	1736.21	1736.21	0		6941.83	6941.83	10.9	>IdeS	18.0478	controllerType=0 controllerNumber=1 scan=4673		e1_220911_kal_ides_chymo_faims_60_35.ScanId;v=1;d1=4673.4673.5	hcd	FTMS + p NSI cv=-35.00 d Full ms2 1739.3470@hcd35.00 [120.0000-2000.0000]	599440000	599440000	15.2562	N7(Wildcard / 5534.1655)	HexNAc-Hex-(dHex)36	15.2562
3	-.AQGGDQN{+5241.05273}ATGGIRY.S	Chymotrypsin	Specific	N7(Wildcard / 5241.0527)	0.0011	0.0011	2.98	268.6	139.9	139.9	4	1662.93	1662.93	0		6648.71	6648.71	14.3	>IdeS	18.151	controllerType=0 controllerNumber=1 scan=4697		e1_220911_kal_ides_chymo_faims_60_35.ScanId;v=1;d1=4697.4697.4	hcd	FTMS + p NSI cv=-35.00 d Full ms2 1663.9375@hcd35.00 [120.0000-2000.0000]	85183000	85183000	2.16797	N7(Wildcard / 5241.0527)	HexNAc-Hex-(dHex)34	2.16797
4	-.AQGGDQN{+5096.01774}ATGGIRY.S	Chymotrypsin	Specific	N7(Wildcard / 5096.0177)	0.0011	0.0011	2.98	244.8	138.8	138.8	4	1626.68	1626.68	0		6503.68	6503.68	13.8	>IdeS	18.2611	controllerType=0 controllerNumber=1 scan=4724		e1_220911_kal_ides_chymo_faims_60_35.ScanId;v=1;d1=4724.4724.4	hcd	FTMS + p NSI cv=-35.00 d Full ms2 1627.4254@hcd35.00 [120.0000-2000.0000]	120820000	120820000	3.07495	N7(Wildcard / 5096.0177)	HexNAc-Hex-(dHex)33	3.07495
5	-.AQGGDQN{+4948.96354}ATGGIRY.S	Chymotrypsin	Specific	N7(Wildcard / 4948.9635)	0.0011	0.0011	2.98	242.8	133.6	131.4	4	1589.91	1589.91	0		6356.62	6356.62	13.5	>IdeS	18.1468	controllerType=0 controllerNumber=1 scan=4695		e1_220911_kal_ides_chymo_faims_60_35.ScanId;v=1;d1=4695.4695.4	hcd	FTMS + p NSI cv=-35.00 d Full ms2 1590.6617@hcd35.00 [120.0000-2000.0000]	29237000	29237000	0.744102	N7(Wildcard / 4948.9635)	HexNAc-Hex-(dHex)32	0.744102
6	-.AQGGDQN{+4803.90250}ATGGIRY.S	Chymotrypsin	Specific	N7(Wildcard / 4803.9025)	0.0011	0.0011	2.98	271.9	126.1	126.1	4	1553.65	1553.65	0		6211.56	6211.56	13.2	>IdeS	18.4251	controllerType=0 controllerNumber=1 scan=4764		e1_220911_kal_ides_chymo_faims_60_35.ScanId;v=1;d1=4764.4764.4	hcd	FTMS + p NSI cv=-35.00 d Full ms2 1554.3967@hcd35.00 [120.0000-2000.0000]	28917000	28917000	0.735958	N7(Wildcard / 4803.9025)	HexNAc-Hex-(dHex)31	0.735958
7	-.AQGGDQN{+4657.83658}ATGGIRY.S	Chymotrypsin	Specific	N7(Wildcard / 4657.8366)	0.0011	0.0011	2.98	253.8	146.9	146.9	4	1517.13	1517.13	0		6065.5	6065.5	11.8	>IdeS	18.3694	controllerType=0 controllerNumber=1 scan=4749		e1_220911_kal_ides_chymo_faims_60_35.ScanId;v=1;d1=4749.4749.4	hcd	FTMS + p NSI cv=-35.00 d Full ms2 1517.8817@hcd35.00 [120.0000-2000.0000]	28232000	28232000	0.718524	N7(Wildcard / 4657.8366)	HexNAc-Hex-(dHex)30	0.718524
8	-.AQGGDQN{+4365.72672}ATGGIRY.S	Chymotrypsin	Specific	N7(Wildcard / 4365.7267)	0.00078	0.00084	3.11	240	108.4	108.4	4	1444.1	1444.1	0		5773.39	5773.39	12.7	>IdeS	18.3761	controllerType=0 controllerNumber=1 scan=4752		e1_220911_kal_ides_chymo_faims_60_35.ScanId;v=1;d1=4752.4752.4	hcd	FTMS + p NSI cv=-35.00 d Full ms2 1444.8534@hcd35.00 [120.0000-2000.0000]	9976600	9976600	0.253911	N7(Wildcard / 4365.7267)	HexNAc-Hex-(dHex)28	0.253911
9	-.AQGGDQN{+3140.22292}ATGGIRY.S	Chymotrypsin	Specific	N7(Wildcard / 3140.2229)	0.021	0.023	1.67	146.2	146.2	146.2	3	1516.63	1516.63	0		4547.88	4547.88	9.3	>IdeS	18.0522	controllerType=0 controllerNumber=1 scan=4674		e1_220911_kal_ides_chymo_faims_60_35.ScanId;v=1;d1=4674.4674.5	hcd	FTMS + p NSI cv=-35.00 d Full ms2 1517.6085@hcd35.00 [120.0000-2000.0000]	36395000	36395000	0.926278	N7(Wildcard / 3140.2229)	HexNAc-Hex-(dHex)19	0.926278	**
10	-.AQGGDQN{+2993.15444}ATGGIRY.S	Chymotrypsin	Specific	N7(Wildcard / 2993.1544)	0.00041	0.00044	3.38	273.9	109.6	109.6	3	1467.61	1467.61	0		4400.82	4400.82	12.1	>IdeS	18.1871	controllerType=0 controllerNumber=1 scan=4706		e1_220911_kal_ides_chymo_faims_60_35.ScanId;v=1;d1=4706.4706.3	hcd	FTMS + p NSI cv=-35.00 d Full ms2 1468.6201@hcd35.00 [120.0000-2000.0000]	3264500	3264500	0.0830838	N7(Wildcard / 2993.1544)	HexNAc-Hex-(dHex)18	0.0830838
11	-.AQGGDQN{+2848.11807}ATGGIRY.S	Chymotrypsin	Specific	N7(Wildcard / 2848.1181)	0.015	0.016	1.83	209.5	114.5	114.5	3	1419.26	1419.26	0		4255.78	4255.78	10.6	>IdeS	17.9132	controllerType=0 controllerNumber=1 scan=4637		e1_220911_kal_ides_chymo_faims_60_35.ScanId;v=1;d1=4637.4637.3	hcd	FTMS + p NSI cv=-35.00 d Full ms2 1419.9343@hcd35.00 [120.0000-2000.0000]	59977000	59977000	1.52646	N7(Wildcard / 2848.1181)	HexNAc-Hex-(dHex)17	1.52646
12	-.AQGGDQN{+2702.05850}ATGGIRY.S	Chymotrypsin	Specific	N7(Wildcard / 2702.0585)	0.00036	0.00039	3.44	284.6	95.8	95.8	3	1370.58	1370.58	0		4109.72	4109.72	11.4	>IdeS	18.0057	controllerType=0 controllerNumber=1 scan=4662		e1_220911_kal_ides_chymo_faims_60_35.ScanId;v=1;d1=4662.4662.3	hcd	FTMS + p NSI cv=-35.00 d Full ms2 1370.9152@hcd35.00 [120.0000-2000.0000]	55902000	55902000	1.42274	N7(Wildcard / 2702.0585)	HexNAc-Hex-(dHex)16	1.42274
13	-.AQGGDQN{+2556.00478}ATGGIRY.S	Chymotrypsin	Specific	N7(Wildcard / 2556.0048)	0.0014	0.0015	2.84	243.9	96.8	96.8	3	1321.89	1321.89	0		3963.67	3963.67	10.3	>IdeS	17.8547	controllerType=0 controllerNumber=1 scan=4622		e1_220911_kal_ides_chymo_faims_60_35.ScanId;v=1;d1=4622.4622.3	hcd	FTMS + p NSI cv=-35.00 d Full ms2 1322.5646@hcd35.00 [120.0000-2000.0000]	80971000	80971000	2.06077	N7(Wildcard / 2556.0048)	HexNAc-Hex-(dHex)15	2.06077
14	-.AQGGDQN{+2409.94521}ATGGIRY.S	Chymotrypsin	Specific	N7(Wildcard / 2409.9452)	0.00049	0.00052	3.31	311.6	151.3	151.3	3	1273.21	1273.21	0		3817.61	3817.61	11.9	>IdeS	17.891	controllerType=0 controllerNumber=1 scan=4632		e1_220911_kal_ides_chymo_faims_60_35.ScanId;v=1;d1=4632.4632.3	hcd	FTMS + p NSI cv=-35.00 d Full ms2 1273.8751@hcd35.00 [120.0000-2000.0000]	60014000	60014000	1.5274	N7(Wildcard / 2409.9452)	HexNAc-Hex-(dHex)14	1.5274
15	-.AQGGDQN{+2263.88564}ATGGIRY.S	Chymotrypsin	Specific	N7(Wildcard / 2263.8856)	0.00049	0.00052	3.31	299.8	141.4	141.4	3	1224.52	1224.52	0		3671.55	3671.55	11.4	>IdeS	17.8281	controllerType=0 controllerNumber=1 scan=4616		e1_220911_kal_ides_chymo_faims_60_35.ScanId;v=1;d1=4616.4616.3	hcd	FTMS + p NSI cv=-35.00 d Full ms2 1225.1890@hcd35.00 [120.0000-2000.0000]	118840000	118840000	3.02456	N7(Wildcard / 2263.8856)	HexNAc-Hex-(dHex)13	3.02456
16	-.AQGGDQN{+2117.83120}ATGGIRY.S	Chymotrypsin	Specific	N7(Wildcard / 2117.8312)	0.0017	0.0018	2.77	308	153	153	3	1175.84	1175.84	0		3525.49	3525.49	10.8	>IdeS	17.9609	controllerType=0 controllerNumber=1 scan=4650		e1_220911_kal_ides_chymo_faims_60_35.ScanId;v=1;d1=4650.4650.3	hcd	FTMS + p NSI cv=-35.00 d Full ms2 1176.1681@hcd35.00 [120.0000-2000.0000]	83177000	83177000	2.11691	N7(Wildcard / 2117.8312)	HexNAc-Hex-(dHex)12	2.11691
17	-.AQGGDQN{+1971.76935}ATGGIRY.S	Chymotrypsin	Specific	N7(Wildcard / 1971.7693)	0.00062	0.00067	3.2	349.1	218.2	218.2	3	1127.15	1127.15	0		3379.43	3379.43	10.5	>IdeS	17.8733	controllerType=0 controllerNumber=1 scan=4628		e1_220911_kal_ides_chymo_faims_60_35.ScanId;v=1;d1=4628.4628.3	hcd	FTMS + p NSI cv=-35.00 d Full ms2 1127.8174@hcd35.00 [120.0000-2000.0000]	90064000	111004000	2.82513	N7(Wildcard / 1971.7693)	HexNAc-Hex-(dHex)11	2.82513
18	-.AQGGDQN{+1971.76234}ATGGIRY.S	Chymotrypsin	Specific	N7(Wildcard / 1971.7623)	0.0008	0.00086	3.1	308.1	80.9	80.9	2	1690.22	1690.22	0		3379.42	3379.42	9.3	>IdeS	18.0699	controllerType=0 controllerNumber=1 scan=4678		e1_220911_kal_ides_chymo_faims_60_35.ScanId;v=1;d1=4678.4678.2	hcd	FTMS + p NSI cv=-35.00 d Full ms2 1691.2285@hcd35.00 [120.0000-2000.0000]	20940000		0			0
19	-.AQGGDQN{+1825.71088}ATGGIRY.S	Chymotrypsin	Specific	N7(Wildcard / 1825.7109)	0.018	0.02	1.73	156.7	61.1	61.1	3	1078.46	1078.46	0		3233.37	3233.37	9.6	>IdeS	18.0335	controllerType=0 controllerNumber=1 scan=4668		e1_220911_kal_ides_chymo_faims_60_35.ScanId;v=1;d1=4668.4668.3	hcd	FTMS + p NSI cv=-35.00 d Full ms2 1078.7975@hcd35.00 [120.0000-2000.0000]	43499000	43499000	1.10708	N7(Wildcard / 1825.7109)	HexNAc-Hex-(dHex)10	1.10708
20	-.AQGGDQN{+1679.65350}ATGGIRY.S	Chymotrypsin	Specific	N7(Wildcard / 1679.6535)	0.021	0.023	1.67	134.7	134.7	134.7	3	1029.78	1029.78	0		3087.31	3087.31	9.2	>IdeS	18.0833	controllerType=0 controllerNumber=1 scan=4681		e1_220911_kal_ides_chymo_faims_60_35.ScanId;v=1;d1=4681.4681.3	hcd	FTMS + p NSI cv=-35.00 d Full ms2 1030.1123@hcd35.00 [120.0000-2000.0000]	24553000	99477000	2.53176	N7(Wildcard / 1679.6535)	HexNAc-Hex-(dHex)9	2.53176
21	-.AQGGDQN{+1679.65223}ATGGIRY.S	Chymotrypsin	Specific	N7(Wildcard / 1679.6522)	0.037	0.041	1.43	215.4	30.6	30.6	2	1544.16	1544.16	0		3087.31	3087.31	7.6	>IdeS	17.9698	controllerType=0 controllerNumber=1 scan=4652		e1_220911_kal_ides_chymo_faims_60_35.ScanId;v=1;d1=4652.4652.2	hcd	FTMS + p NSI cv=-35.00 d Full ms2 1544.6632@hcd35.00 [120.0000-2000.0000]	74924000		0			0
22	-.AQGGDQN{+1533.60267}ATGGIRY.S	Chymotrypsin	Specific	N7(Wildcard / 1533.6027)	0.0018	0.0019	2.74	264.4	69.2	69.2	2	1471.14	1471.14	0		2941.26	2941.26	8.8	>IdeS	18.0145	controllerType=0 controllerNumber=1 scan=4664		e1_220911_kal_ides_chymo_faims_60_35.ScanId;v=1;d1=4664.4664.2	hcd	FTMS + p NSI cv=-35.00 d Full ms2 1471.6344@hcd35.00 [120.0000-2000.0000]	73201000	73201000	1.86302	N7(Wildcard / 1533.6027)	HexNAc-Hex-(dHex)8	1.86302
23	-.AQGGDQN{+1387.53651}ATGGIRY.S	Chymotrypsin	Specific	N7(Wildcard / 1387.5365)	0.0016	0.0017	2.8	305.9	69.3	69.3	2	1398.1	1398.1	0		2795.2	2795.2	8.5	>IdeS	17.9044	controllerType=0 controllerNumber=1 scan=4635		e1_220911_kal_ides_chymo_faims_60_35.ScanId;v=1;d1=4635.4635.2	hcd	FTMS + p NSI cv=-35.00 d Full ms2 1398.6069@hcd35.00 [120.0000-2000.0000]	135600000	135600000	3.45111	N7(Wildcard / 1387.5365)	HexNAc-Hex-(dHex)7	3.45111
24	-.AQGGDQN{+1241.48109}ATGGIRY.S	Chymotrypsin	Specific	N7(Wildcard / 1241.4811)	0.0028	0.0029	2.56	263.9	46.5	46.5	2	1325.07	1325.07	0		2649.14	2649.14	7.9	>IdeS	17.8866	controllerType=0 controllerNumber=1 scan=4631		e1_220911_kal_ides_chymo_faims_60_35.ScanId;v=1;d1=4631.4631.2	hcd	FTMS + p NSI cv=-35.00 d Full ms2 1325.5751@hcd35.00 [120.0000-2000.0000]	102960000	102960000	2.6204	N7(Wildcard / 1241.4811)	HexNAc-Hex-(dHex)6	2.6204
25	-.AQGGDQN{+1095.42152}ATGGIRY.S	Chymotrypsin	Specific	N7(Wildcard / 1095.4222)	0.0018	0.0019	2.74	271.3	54.9	54.9	2	1252.05	1252.05	0		2503.08	2503.08	8.6	>IdeS	17.8591	controllerType=0 controllerNumber=1 scan=4623		e1_220911_kal_ides_chymo_faims_60_35.ScanId;v=1;d1=4623.4623.2	hcd	FTMS + p NSI cv=-35.00 d Full ms2 1252.5469@hcd35.00 [120.0000-2000.0000]	202080000	202080000	5.14307	N7(Wildcard / 1095.4222)	HexNAc-Hex-(dHex)5	5.14307
26	-.AQGGDQN{+949.37147}ATGGIRY.S	Chymotrypsin	Specific	N7(Wildcard / 949.3715)	0.037	0.041	1.43	178	31.6	31.6	2	1179.02	1179.02	0		2357.03	2357.03	7.7	>IdeS	18.5111	controllerType=0 controllerNumber=1 scan=4784		e1_220911_kal_ides_chymo_faims_60_35.ScanId;v=1;d1=4784.4784.2	hcd	FTMS + p NSI cv=-35.00 d Full ms2 1179.5192@hcd35.00 [120.0000-2000.0000]	353340000	353340000	8.99275	N7(Wildcard / 949.3715)	HexNAc-Hex-(dHex)4	8.99275
27	-.AQGGDQN{+803.31068}ATGGIRY.S	Chymotrypsin	Specific	N7(Wildcard / 803.3107)	0.022	0.024	1.65	235.7	90.8	90.8	2	1105.99	1105.99	0		2210.97	2210.97	7.6	>IdeS	19.2667	controllerType=0 controllerNumber=1 scan=4974		e1_220911_kal_ides_chymo_faims_60_35.ScanId;v=1;d1=4974.4974.2	hcd	FTMS + p NSI cv=-35.00 d Full ms2 1106.4893@hcd35.00 [120.0000-2000.0000]	694200000	694200000	17.6679	N7(Wildcard / 803.3107)	HexNAc-Hex-(dHex)3	17.6679
28	-.AQGGDQN{+657.24965}ATGGIRY.S	Chymotrypsin	Specific	N7(Wildcard / 657.2496)	0.0014	0.0014	2.87	357.8	110.1	110.1	2	1032.96	1032.96	0		2064.91	2064.91	8.6	>IdeS	17.8777	controllerType=0 controllerNumber=1 scan=4629		e1_220911_kal_ides_chymo_faims_60_35.ScanId;v=1;d1=4629.4629.2	hcd	FTMS + p NSI cv=-35.00 d Full ms2 1033.4583@hcd35.00 [120.0000-2000.0000]	239560000	239560000	6.09697	N7(Wildcard / 657.2496)	HexNAc-Hex-(dHex)2	6.09697
29	-.AQGGDQN{+511.18837}ATGGIRY.S	Chymotrypsin	Specific	N7(Wildcard / 511.1884)	0.00046	0.00049	3.34	496.4	195.4	195.4	2	959.928	959.928	0		1918.85	1918.85	10.4	>IdeS	17.8635	controllerType=0 controllerNumber=1 scan=4624		e1_220911_kal_ides_chymo_faims_60_35.ScanId;v=1;d1=4624.4624.2	hcd	FTMS + p NSI cv=-35.00 d Full ms2 959.9299@hcd35.00 [120.0000-2000.0000]	158580000	158580000	4.03597	N7(Wildcard / 511.1884)	HexNAc-Hex-(dHex)1	4.03597
30	-.AQGGDQN{+365.13945}ATGGIRY.S	Chymotrypsin	Specific	N7(Wildcard / 365.1395)	0.0007	0.00075	3.16	342.3	99.8	99.8	2	886.904	886.904	0		1772.8	1772.8	9.2	>IdeS	17.5228	controllerType=0 controllerNumber=1 scan=4536		e1_220911_kal_ides_chymo_faims_60_35.ScanId;v=1;d1=4536.4536.2	hcd	FTMS + p NSI cv=-35.00 d Full ms2 886.8986@hcd35.00 [120.0000-2000.0000]	191050000	191050000	4.86235	N7(Wildcard / 365.1395)	HexNAc-Hex	4.86235
