# Supplementary material for: Recombinant production platform for Group A Streptococcus glycoconjugate vaccines
Source: NPJ Vaccines. 2025 Jan 22;10:16. doi: 10.1038/s41541-025-01068-2 (PMC11754613; doi:10.1038/s41541-025-01068-2)
Supplement: Supplementary file 8 — Suppl.Table5 [file 41541_2025_1068_MOESM8_ESM.xlsx]

## Sheet: STable_5
Table S5. List of C-terminal glycopeptide identified for Ides protein
List name	Sequence_x000D_ (unformatted)	Enzyme	Cleavage	Mods_x000D_ (variable)	Obs._x000D_ m/z	z	Obs._x000D_ MH	Calc._x000D_ MH	Off-_x000D_ By-X	Delta Mod._x000D_ Score	Score	Delta	Delta Mod	LogProb	Protein_x000D_ Name	Comment	Scan #	Scan Time	File Name	GlycanMass	CleanedPeptide	Glycan	Additional Info
1	W.NQTNGGDQN{+1825.690}ATGGHHHHHHHHHH.-	Chymotrypsin	Specific	N{+1826}	886.763	5	4429.79	4429.79	0	0	198.65	101.41	1.56	2.46	>IdeS	e1_220911_kal_ides_chymo_faims_60_50.ScanId;v=1;d1=2924.2924.5	controllerType=0 controllerNumber=1 scan=2924	11.7826	E1_220911_KAL_Ides_Chymo_FAIMS_60_50.raw_20220913_Byonic.xlsx	1826	NQTNGGDQN1825.690ATGGHHHHHHHHHH	HexNAc-Hex-(dHex)10
2	W.NQTNGGDQN{+1971.761}ATGGHHHHHHHHHH.-	Chymotrypsin	Specific	N{+1972}	915.978	5	4575.86	4575.86	0	0	92.37	92.37	1.56	1.53	>IdeS	e1_220911_kal_ides_chymo_faims_60_40.ScanId;v=1;d1=2968.2968.5	controllerType=0 controllerNumber=1 scan=2968	11.9037	E1_220911_KAL_Ides_Chymo_FAIMS_60_40.raw_20220913_Byonic.xlsx	1972	NQTNGGDQN1971.761ATGGHHHHHHHHHH	HexNAc-Hex-(dHex)11
3	W.NQTNGGDQN{+2263.880}ATGGHHHHHHHHHH.-	Chymotrypsin	Specific	N{+2264}	974.401	5	4867.98	4867.98	0	0	208.06	208.06	1.56	1.53	>IdeS	e1_220911_kal_ides_chymo_faims_60_40.ScanId;v=1;d1=2966.2966.5	controllerType=0 controllerNumber=1 scan=2966	11.8949	E1_220911_KAL_Ides_Chymo_FAIMS_60_40.raw_20220913_Byonic.xlsx	2264	NQTNGGDQN2263.880ATGGHHHHHHHHHH	HexNAc-Hex-(dHex)13
4	W.NQTNGGDQN{+2409.942}ATGGHHHHHHHHHH.-	Chymotrypsin	Specific	N{+2410}	1003.61	5	5014.04	5014.04	0	0	177.69	80.09	1.56	2.77	>IdeS	e1_220911_kal_ides_chymo_faims_60_50.ScanId;v=1;d1=2913.2913.5	controllerType=0 controllerNumber=1 scan=2913	11.7362	E1_220911_KAL_Ides_Chymo_FAIMS_60_50.raw_20220913_Byonic.xlsx	2410	NQTNGGDQN2409.942ATGGHHHHHHHHHH	HexNAc-Hex-(dHex)14
5	W.NQTNGGDQN{+2555.980}ATGGHHHHHHHHHH.-	Chymotrypsin	Specific	N{+2556}	1032.82	5	5160.08	5160.08	0	0	304.9	191.06	1.56	3.89	>IdeS	e1_220911_kal_ides_chymo_faims_60_50.ScanId;v=1;d1=2909.2909.5	controllerType=0 controllerNumber=1 scan=2909	11.7185	E1_220911_KAL_Ides_Chymo_FAIMS_60_50.raw_20220913_Byonic.xlsx	2556	NQTNGGDQN2555.980ATGGHHHHHHHHHH	HexNAc-Hex-(dHex)15
6	W.NQTNGGDQN{+2848.105}ATGGHHHHHHHHHH.-	Chymotrypsin	Specific	N{+2848}	1091.25	5	5452.2	5452.2	0	0	169.95	50.37	1.56	2.77	>IdeS	e1_220911_kal_ides_chymo_faims_60_50.ScanId;v=1;d1=2911.2911.5	controllerType=0 controllerNumber=1 scan=2911	11.7273	E1_220911_KAL_Ides_Chymo_FAIMS_60_50.raw_20220913_Byonic.xlsx	2848	NQTNGGDQN2848.105ATGGHHHHHHHHHH	HexNAc-Hex-(dHex)17
7	W.NQTNGGDQN{+5038.939}ATGGHHHHHHHHHH.-	Chymotrypsin	Specific	N{+5039}	1529.41	5	7643.04	7643.04	0	0	96.68	96.68	1.56	1.53	>IdeS	e1_220911_kal_ides_chymo_faims_60_40.ScanId;v=1;d1=2957.2957.5	controllerType=0 controllerNumber=1 scan=2957	11.8561	E1_220911_KAL_Ides_Chymo_FAIMS_60_40.raw_20220913_Byonic.xlsx	5039	NQTNGGDQN5038.939ATGGHHHHHHHHHH	HexNAc-Hex-(dHex)32
8	W.NQTNGGDQN{+5477.136}ATGGHHHHHHHHHH.-	Chymotrypsin	Specific	N{+5477}	1617.05	5	8081.23	8081.23	0	0	163.86	163.86	1.56	1.53	>IdeS	e1_220911_kal_ides_chymo_faims_60_40.ScanId;v=1;d1=2939.2939.5	controllerType=0 controllerNumber=1 scan=2939	11.7756	E1_220911_KAL_Ides_Chymo_FAIMS_60_40.raw_20220913_Byonic.xlsx	5477	NQTNGGDQN5477.136ATGGHHHHHHHHHH	HexNAc-Hex-(dHex)35
9	W.NQTNGGDQN{+5769.240}ATGGHHHHHHHHHH.-	Chymotrypsin	Specific	N{+5769}	1396.4	6	8373.34	8373.34	0	0	112.3	112.3	1.56	1.53	>IdeS	e1_220911_kal_ides_chymo_faims_60_40.ScanId;v=1;d1=2951.2951.6	controllerType=0 controllerNumber=1 scan=2951	11.8295	E1_220911_KAL_Ides_Chymo_FAIMS_60_40.raw_20220913_Byonic.xlsx	5769	NQTNGGDQN5769.240ATGGHHHHHHHHHH	HexNAc-Hex-(dHex)37
10	W.NQTNGGDQN{+6061.337}ATGGHHHHHHHHHH.-	Chymotrypsin	Specific	N{+6061}	1445.08	6	8665.44	8665.44	0	0	81.43	81.43	81.43	1.53	>IdeS	e1_220911_kal_ides_chymo_faims_60_40.ScanId;v=1;d1=2953.2953.6	controllerType=0 controllerNumber=1 scan=2953	11.8383	E1_220911_KAL_Ides_Chymo_FAIMS_60_40.raw_20220913_Byonic.xlsx	6061	NQTNGGDQN6061.337ATGGHHHHHHHHHH	HexNAc-Hex-(dHex)39
1	F.TLSTGQDSWNQTNGGDQN{+1679.631}ATGGHHHHHHHHHH.-	Chymotrypsin	Specific	N{+1680}	1052.64	5	5259.16	5259.16	0	0	356.56	156.68	2.26	2.82	>IdeS	e1_220911_kal_ides_chymo_faims_60_40.ScanId;v=1;d1=3547.3547.5	controllerType=0 controllerNumber=1 scan=3547	14.3243	E1_220911_KAL_Ides_Chymo_FAIMS_60_40.raw_20220913_Byonic.xlsx	1680	TLSTGQDSWNQTNGGDQN1679.631ATGGHHHHHHHHHH	HexNAc-Hex-(dHex)9
2	F.TLSTGQDSWN{+1971.741}QTNGGDQNATGGHHHHHHHHHH.-	Chymotrypsin	Specific	N{+1972}	926.051	6	5551.27	5551.27	0	0	432.46	103.88	9.22	3.47	>IdeS	e1_220911_kal_ides_chymo_faims_60_40.ScanId;v=1;d1=3551.3551.6	controllerType=0 controllerNumber=1 scan=3551	14.342	E1_220911_KAL_Ides_Chymo_FAIMS_60_40.raw_20220913_Byonic.xlsx	1972	TLSTGQDSWN1971.741QTNGGDQNATGGHHHHHHHHHH	HexNAc-Hex-(dHex)11
3	F.TLSTGQDSWN{+2556.946}QTNGGDQNATGGHHHHHHHHHH.-	Chymotrypsin	Specific	N{+2557}	1023.59	6	6136.47	6136.47	0	0	410.62	129.92	13.69	3.26	>IdeS	e1_220911_kal_ides_chymo_faims_60_40.ScanId;v=1;d1=3533.3533.6	controllerType=0 controllerNumber=1 scan=3533	14.2646	E1_220911_KAL_Ides_Chymo_FAIMS_60_40.raw_20220913_Byonic.xlsx	2557	TLSTGQDSWN2556.946QTNGGDQNATGGHHHHHHHHHH	HexNAc-Hex-(dHex)15	Different localisation
4	F.TLSTGQDSWNQTNGGDQN{+2701.995}ATGGHHHHHHHHHH.-	Chymotrypsin	Specific	N{+2702}	1257.11	5	6281.52	6281.52	0	0	138.9	138.9	2.26	1.53	>IdeS	e1_220911_kal_ides_chymo_faims_60_40.ScanId;v=1;d1=3564.3564.5	controllerType=0 controllerNumber=1 scan=3564	14.3991	E1_220911_KAL_Ides_Chymo_FAIMS_60_40.raw_20220913_Byonic.xlsx	2702	TLSTGQDSWNQTNGGDQN2701.995ATGGHHHHHHHHHH	HexNAc-Hex-(dHex)16
5	F.TLSTGQDSWN{+3140.193}QTNGGDQNATGGHHHHHHHHHH.-	Chymotrypsin	Specific	N{+3140}	1120.79	6	6719.72	6719.72	0	0	380	94.8	20.16	4.51	>IdeS	e1_220911_kal_ides_chymo_faims_60_35.ScanId;v=1;d1=3756.3756.6	controllerType=0 controllerNumber=1 scan=3756	14.2908	E1_220911_KAL_Ides_Chymo_FAIMS_60_35.raw_20220913_Byonic.xlsx	3140	TLSTGQDSWN3140.193QTNGGDQNATGGHHHHHHHHHH	HexNAc-Hex-(dHex)19	Different localisation
6	F.TLSTGQDSWNQTNGGDQN{+4600.773}ATGGHHHHHHHHHH.-	Chymotrypsin	Specific	N{+4601}	1636.87	5	8180.3	8180.3	0	0	143.99	143.99	2.26	1.84	>IdeS	e1_220911_kal_ides_chymo_faims_60_40.ScanId;v=1;d1=3534.3534.5	controllerType=0 controllerNumber=1 scan=3534	14.269	E1_220911_KAL_Ides_Chymo_FAIMS_60_40.raw_20220913_Byonic.xlsx	4601	TLSTGQDSWNQTNGGDQN4600.773ATGGHHHHHHHHHH	HexNAc-Hex-(dHex)29
7	F.TLSTGQDSWN{+4746.859}QTNGGDQNATGGHHHHHHHHHH.-	Chymotrypsin	Specific	N{+4747}	1388.57	6	8326.39	8326.39	0	0	339.21	101.53	19.32	3.21	>IdeS	e1_220911_kal_ides_chymo_faims_60_40.ScanId;v=1;d1=3573.3573.6	controllerType=0 controllerNumber=1 scan=3573	14.4365	E1_220911_KAL_Ides_Chymo_FAIMS_60_40.raw_20220913_Byonic.xlsx	4747	TLSTGQDSWN4746.859QTNGGDQNATGGHHHHHHHHHH	HexNAc-Hex-(dHex)30	Different localisation
8	F.TLSTGQDSWNQTNGGDQN{+4892.908}ATGGHHHHHHHHHH.-	Chymotrypsin	Specific	N{+4893}	1695.29	5	8472.44	8472.44	0	0	135.03	135.03	2.26	2.61	>IdeS	e1_220911_kal_ides_chymo_faims_60_35.ScanId;v=1;d1=3751.3751.5	controllerType=0 controllerNumber=1 scan=3751	14.2686	E1_220911_KAL_Ides_Chymo_FAIMS_60_35.raw_20220913_Byonic.xlsx	4893	TLSTGQDSWNQTNGGDQN4892.908ATGGHHHHHHHHHH	HexNAc-Hex-(dHex)31
9	F.TLSTGQDSWN{+5038.971}QTNGGDQNATGGHHHHHHHHHH.-	Chymotrypsin	Specific	N{+5039}	1437.26	6	8618.5	8618.5	0	0	219.78	120.53	19.14	1.53	>IdeS	e1_220911_kal_ides_chymo_faims_60_40.ScanId;v=1;d1=3571.3571.6	controllerType=0 controllerNumber=1 scan=3571	14.4277	E1_220911_KAL_Ides_Chymo_FAIMS_60_40.raw_20220913_Byonic.xlsx	5039	TLSTGQDSWN5038.971QTNGGDQNATGGHHHHHHHHHH	HexNAc-Hex-(dHex)32	Different localisation
10	F.TLSTGQDSWNQTNGGDQN{+5185.034}ATGGHHHHHHHHHH.-	Chymotrypsin	Specific	N{+5185}	1753.72	5	8764.56	8764.56	0	0	256.18	63.57	2.26	4.04	>IdeS	e1_220911_kal_ides_chymo_faims_60_30.ScanId;v=1;d1=3564.3564.5	controllerType=0 controllerNumber=1 scan=3564	14.2225	E1_220911_KAL_Ides_Chymo_FAIMS_60_30.raw_20220913_Byonic.xlsx	5185	TLSTGQDSWNQTNGGDQN5185.034ATGGHHHHHHHHHH	HexNAc-Hex-(dHex)33
11	F.TLSTGQDSWN{+5477.177}QTNGGDQNATGGHHHHHHHHHH.-	Chymotrypsin	Specific	N{+5477}	1510.29	6	9056.7	9056.7	0	0	95.71	95.71	9.73	3.33	>IdeS	e1_220911_kal_ides_chymo_faims_60_30.ScanId;v=1;d1=3603.3603.6	controllerType=0 controllerNumber=1 scan=3603	14.3893	E1_220911_KAL_Ides_Chymo_FAIMS_60_30.raw_20220913_Byonic.xlsx	5477	TLSTGQDSWN5477.177QTNGGDQNATGGHHHHHHHHHH	HexNAc-Hex-(dHex)35	Different localisation
12	F.TLSTGQDSWN{+5769.231}QTNGGDQNATGGHHHHHHHHHH.-	Chymotrypsin	Specific	N{+5769}	1558.97	6	9348.76	9348.76	0	0	232.29	47.98	20.51	3.38	>IdeS	e1_220911_kal_ides_chymo_faims_60_30.ScanId;v=1;d1=3569.3569.6	controllerType=0 controllerNumber=1 scan=3569	14.2422	E1_220911_KAL_Ides_Chymo_FAIMS_60_30.raw_20220913_Byonic.xlsx	5769	TLSTGQDSWN5769.231QTNGGDQNATGGHHHHHHHHHH	HexNAc-Hex-(dHex)37	Different localisation
13	F.TLSTGQDSWN{+6353.411}QTNGGDQNATGGHHHHHHHHHH.-	Chymotrypsin	Specific	N{+6353}	1656.33	6	9932.94	9932.94	0	0	109.36	109.36	9.3	3.44	>IdeS	e1_220911_kal_ides_chymo_faims_60_35.ScanId;v=1;d1=3777.3777.6	controllerType=0 controllerNumber=1 scan=3777	14.3809	E1_220911_KAL_Ides_Chymo_FAIMS_60_35.raw_20220913_Byonic.xlsx	6353	TLSTGQDSWN6353.411QTNGGDQNATGGHHHHHHHHHH	HexNAc-Hex-(dHex)41	Different localisation
1	F.TLSTGQDSWN{+2264.853}QTNGGDQNATGGHHHHHHHHHH.-	Chymotrypsin	Specific	N{+2265}	974.903	6	5844.38	5844.38	0	0	497.41	143.7	14.4	3.36	>IdeS	e1_220911_kal_ides_chymo_faims_60_40.ScanId;v=1;d1=3548.3548.6	controllerType=0 controllerNumber=1 scan=3548	14.3287	E1_220911_KAL_Ides_Chymo_FAIMS_60_40.raw_20220913_Byonic.xlsx	2265	TLSTGQDSWN2264.853QTNGGDQNATGGHHHHHHHHHH	HexNAc-Hex-(dHex)13	Mass offset by 1 Da
2	F.TLSTGQDSWNQTNGGDQN{+2557.997}ATGGHHHHHHHHHH.-	Chymotrypsin	Specific	N{+2558}	1228.31	5	6137.52	6137.52	0	0	165.44	51.69	2.26	2.72	>IdeS	e1_220911_kal_ides_chymo_faims_60_50.ScanId;v=1;d1=3549.3549.5	controllerType=0 controllerNumber=1 scan=3549	14.3156	E1_220911_KAL_Ides_Chymo_FAIMS_60_50.raw_20220913_Byonic.xlsx	2558	TLSTGQDSWNQTNGGDQN2557.997ATGGHHHHHHHHHH	HexNAc-Hex-(dHex)15	Mass offset by 1 Da
3	F.TLSTGQDSWN{+2849.092}QTNGGDQNATGGHHHHHHHHHH.-	Chymotrypsin	Specific	N{+2849}	1072.28	6	6428.62	6428.62	0	0	269.71	107.62	14.18	3.34	>IdeS	e1_220911_kal_ides_chymo_faims_60_40.ScanId;v=1;d1=3532.3532.6	controllerType=0 controllerNumber=1 scan=3532	14.2602	E1_220911_KAL_Ides_Chymo_FAIMS_60_40.raw_20220913_Byonic.xlsx	2849	TLSTGQDSWN2849.092QTNGGDQNATGGHHHHHHHHHH	HexNAc-Hex-(dHex)17	Mass offset by 1 Da
4	F.TLSTGQDSWN{+3287.271}QTNGGDQNATGGHHHHHHHHHH.-	Chymotrypsin	Specific	N{+3287}	1145.31	6	6866.8	6866.8	0	0	342.33	114.28	13.65	3.21	>IdeS	e1_220911_kal_ides_chymo_faims_60_40.ScanId;v=1;d1=3549.3549.6	controllerType=0 controllerNumber=1 scan=3549	14.3332	E1_220911_KAL_Ides_Chymo_FAIMS_60_40.raw_20220913_Byonic.xlsx	3287	TLSTGQDSWN3287.271QTNGGDQNATGGHHHHHHHHHH	HexNAc-Hex-(dHex)20	Mass offset by 1 Da
5	F.TLSTGQDSWN{+4017.544}QTNGGDQNATGGHHHHHHHHHH.-	Chymotrypsin	Specific	N{+4018}	1267.02	6	7597.07	7597.07	0	0	238.61	89.88	18.93	3.44	>IdeS	e1_220911_kal_ides_chymo_faims_60_35.ScanId;v=1;d1=3768.3768.6	controllerType=0 controllerNumber=1 scan=3768	14.3416	E1_220911_KAL_Ides_Chymo_FAIMS_60_35.raw_20220913_Byonic.xlsx	4018	TLSTGQDSWN4017.544QTNGGDQNATGGHHHHHHHHHH	HexNAc-Hex-(dHex)25	Mass offset by 1 Da
6	F.TLSTGQDSWN{+4163.610}QTNGGDQNATGGHHHHHHHHHH.-	Chymotrypsin	Specific	N{+4164}	1291.36	6	7743.14	7743.14	0	0	227.13	72.17	14.24	3.43	>IdeS	e1_220911_kal_ides_chymo_faims_60_35.ScanId;v=1;d1=3758.3758.6	controllerType=0 controllerNumber=1 scan=3758	14.2972	E1_220911_KAL_Ides_Chymo_FAIMS_60_35.raw_20220913_Byonic.xlsx	4164	TLSTGQDSWN4163.610QTNGGDQNATGGHHHHHHHHHH	HexNAc-Hex-(dHex)26	Mass offset by 1 Da
7	F.TLSTGQDSWN{+4309.689}QTNGGDQNATGGHHHHHHHHHH.-	Chymotrypsin	Specific	N{+4310}	1315.71	6	7889.22	7889.22	0	0	299.98	109.26	14.03	4.55	>IdeS	e1_220911_kal_ides_chymo_faims_60_35.ScanId;v=1;d1=3767.3767.6	controllerType=0 controllerNumber=1 scan=3767	14.3371	E1_220911_KAL_Ides_Chymo_FAIMS_60_35.raw_20220913_Byonic.xlsx	4310	TLSTGQDSWN4309.689QTNGGDQNATGGHHHHHHHHHH	HexNAc-Hex-(dHex)27	Mass offset by 1 Da
8	F.TLSTGQDSWN{+4455.745}QTNGGDQNATGGHHHHHHHHHH.-	Chymotrypsin	Specific	N{+4456}	1340.05	6	8035.27	8035.27	0	0	271.61	90.67	13.45	4.49	>IdeS	e1_220911_kal_ides_chymo_faims_60_35.ScanId;v=1;d1=3738.3738.6	controllerType=0 controllerNumber=1 scan=3738	14.2222	E1_220911_KAL_Ides_Chymo_FAIMS_60_35.raw_20220913_Byonic.xlsx	4456	TLSTGQDSWN4455.745QTNGGDQNATGGHHHHHHHHHH	HexNAc-Hex-(dHex)28	Mass offset by 1 Da
9	F.TLSTGQDSWNQTNGGDQN{+5184.979}ATGGHHHHHHHHHH.-	Chymotrypsin	Specific	N{+5185}	1753.71	5	8764.51	8764.51	0	0	155.39	67.35	2.26	3.27	>IdeS	e1_220911_kal_ides_chymo_faims_60_35.ScanId;v=1;d1=3735.3735.5	controllerType=0 controllerNumber=1 scan=3735	14.2088	E1_220911_KAL_Ides_Chymo_FAIMS_60_35.raw_20220913_Byonic.xlsx	5185	TLSTGQDSWNQTNGGDQN5184.979ATGGHHHHHHHHHH	HexNAc-Hex-(dHex)33	Mass offset by 1 Da
10	F.TLSTGQDSWN{+5330.103}QTNGGDQNATGGHHHHHHHHHH.-	Chymotrypsin	Specific	N{+5330}	1485.78	6	8909.63	8909.63	0	0	179.97	67.78	19.58	2.41	>IdeS	e1_220911_kal_ides_chymo_faims_60_40.ScanId;v=1;d1=3546.3546.6	controllerType=0 controllerNumber=1 scan=3546	14.3198	E1_220911_KAL_Ides_Chymo_FAIMS_60_40.raw_20220913_Byonic.xlsx	5330	TLSTGQDSWN5330.103QTNGGDQNATGGHHHHHHHHHH	HexNAc-Hex-(dHex)34	Mass offset by 1 Da
11	F.TLSTGQDSWN{+5624.195}QTNGGDQNATGGHHHHHHHHHH.-	Chymotrypsin	Specific	N{+5624}	1534.79	6	9203.72	9203.72	0	0	257.07	101.6	13.85	3.34	>IdeS	e1_220911_kal_ides_chymo_faims_60_40.ScanId;v=1;d1=3574.3574.6	controllerType=0 controllerNumber=1 scan=3574	14.441	E1_220911_KAL_Ides_Chymo_FAIMS_60_40.raw_20220913_Byonic.xlsx	5624	TLSTGQDSWN5624.195QTNGGDQNATGGHHHHHHHHHH	HexNAc-Hex-(dHex)36	Mass offset by 1 Da
